# Supplementary material for: Active Individual Nanoresonators Optimized for Lasing and Spasing Operation
Source: Nanomaterials (Basel). 2021 May 17;11(5):1322. doi: 10.3390/nano11051322 (PMC8155829; doi:10.3390/nano11051322)
Supplement: Supplementary file 1 [file nanomaterials-11-01322-s001.zip]

Archive with 6 entries (5 files):
- nanomaterials-1200821-Supplementary Materials/
- nanomaterials-1200821-Supplementary Materials/nanomaterials-1200821-Supplementary Materials.pdf
- nanomaterials-1200821-Supplementary Materials/video_s1.mp4
- nanomaterials-1200821-Supplementary Materials/video_s2.mp4
- nanomaterials-1200821-Supplementary Materials/video_s3.mp4
- nanomaterials-1200821-Supplementary Materials/video_s4.mp4
